# Supplementary material for: Drug-Resistant Cholangiocarcinoma Cell Lines for Therapeutic Evaluation of Novel Drugs
Source: Molecules. 2025 Jul 21;30(14):3053. doi: 10.3390/molecules30143053 (PMC12299139; doi:10.3390/molecules30143053)
Supplement: Supplementary file 1 [file molecules-30-03053-s001.zip]

Archive with 1 entries (1 files):
- molecules-3721825-supplementary.pdf
